# Supplementary material for: Experimental verification and comprehensive analysis of m7G methylation regulators in the subcluster classification of ischemic stroke
Source: Front Genet. 2023 Jan 4;13:1036345. doi: 10.3389/fgene.2022.1036345 (PMC9845407; doi:10.3389/fgene.2022.1036345)
Supplement: Supplementary file 2 [file Table1.XLSX]

## Sheet: Sheet1
NUDT1
LOC285147
BABAM1
ZNF776
UBE2S
TRAPPC8
SIAH1
RP4-614O4.12
RRM2B
AK1
STX7
FAM200B
RP3-368A4.6
MRPL12
CUL3
PJA2
LRIF1
MAF1
RP11-196G18.24
CCDC107
ECSIT
ZNF780A
GUK1
PARG
BBS10
DLEU2
RMI1
SHARPIN
YIPF4
ZKSCAN7
NABP1
POLD1
BAK1
KB-431C1.4
GMCL1
LOC645513
GTF2E1
RBM12B
ELMOD2
ZDHHC17
ZEB1-AS1
SPAST
FIS1
IL1RAP
GRAMD1C
CXorf23
GMFB
POLL
PPIL4
DNA2
GYPC
CTB-167B5.2
STRN3
STK38L
HEATR5A
RAB33B
TESC
HGF
MIR4746
ANKRD46
ELOF1
FAM204A
C5orf30
TMEM38B
MDM1
TBL1XR1
SPDYE1
GIN1
TOPORS
AKAP11
ST6GALNAC4
NFIX
KRCC1
CAMK1
FPGT
ZNF738
TMEM65
ZNF354A
RP11-140I16.3
LMBRD2
AP2S1
CEBPE
C20orf197
NHLRC2
TBC1D22B
ANKRD50
TNFAIP2
TMEM55A
KBTBD7
CHMP4B
SPNS3
NAPEPLD
CNTNAP3
SLC6A10P
PTER
NFYB
TVP23B
TRUB1
LOC101927057
FAR1
AC090627.1
NPRL3
CDK5R1
UFL1
FAM179B
TMA16
UBTD2
FAM72A
SLC38A5
ZNF765
CARM1
GATA1
RGS18
TIGD7
SMIM24
PXYLP1
FAM92A1
TTC33
SSBP3
COX10-AS1
DPM2
EVI2A
ZNF280C
C17orf99
C16orf52
PRMT3
FRMD4B
ATG4C
KLHL20
PSMF1
CTB-50L17.7
ASCC2
ZBTB41
ARL13B
PUS7L
CYP21A1P
AP1AR
KBTBD3
NETO2
ECT2
CHD9
MIR3916
COMMD8
AASDHPPT
TMEM86B
RNF123
RAD23A
RBM38
FAHD1
PM20D2
SFRP2
RILP
DHFRL1
CLEC4E
AX747132
SGPP1
CPEB2
PPP1R15A
OTUD6B
VNN1
GCAT
ZMAT1
TSTA3
HAGH
ZNF117
SGMS2
VWCE
ITGAV
RP11-456P18.2
SRGN
CDC34
PDZK1IP1
BLVRB
ARHGAP15
C21orf15
CCDC71L
KEL
GRINA
ZNF680
LOC101929787
DNAAF2
CTSG
CETN3
TNS1
MICAL2
NMD3
IDO1
C4orf46
PRPF39
44814
TTC39B
BSG
SP1
ALG10
KIAA1586
FKBP8
LOC645984
ZNF567
MYO5C
PPFIA4
FFAR2
SPIN4
HBZ
C8orf37
ETAA1
SLC25A39
DUSP4
DPCD
RNF217
RPL22L1
ICAM4
LINC01270
HIST1H4H
ELANE
C9orf72
ZNF273
KLF1
FAM46C
ZNF302
EPB41
TSPO2
DMTN
AZU1
TTC25
RP11-488L18.10
PIP4K2A
COX7BP1
BCL2L1
RNASE3
LACTB2
LINC00865
SMIM5
HBQ1
SLC4A1
LOC100505564
BCL10
LTF
PLGLB1
IGJ
INSC
RUNDC3A
PHOSPHO1
VSTM1
LCN2
SPTB
IL1B
C21orf15
SLC7A5
TRPC1
SLC6A8
PLAG1
PRSS33
GPR146
SLC1A5
DAAM2
CD24
FAM118A
CPA5
HTRA1
ZNF608
EIF4A2
TREML4
DEFA4
ITLN1
EPB42
LOC102724441
CMTM5
TNFRSF17
ACKR1
TMEM176A
CR1L
TMEM176B
MYL9
GMPR
HLA-DQA1
CEACAM8
SELENBP1
OLFM4
HLA-DQB1
LRRN3
CEACAM6
KRT1
